# Supplementary material for: A novel Ruminococcus gnavus clade enriched in inflammatory bowel disease patients
Source: Genome Med. 2017 Nov 28;9:103. doi: 10.1186/s13073-017-0490-5 (PMC5704459; doi:10.1186/s13073-017-0490-5)
Supplement: Supplementary file 1 — Clinical metadata for samples collected at Massachusetts General Hospital. (XLSX 14 kb) [file 13073_2017_490_MOESM1_ESM.xlsx]

## Sheet: Sheet1
Project_Specific_Id	LSS_Month	Diagnosis	HBI_Total	SCCAI_Total	Fecal_Calprotectin_Results
8582	1	Crohn's_Disease	4		69.0271
8582	2	Crohn's_Disease	3		33_ug/g
8582	3	Crohn's_Disease	3		49_ug/g
8582	4	Crohn's_Disease	1		22_ug/g
8582	5	Crohn's_Disease	1		40_ug/g
8582	6	Crohn's_Disease	2		33_ug/g
8582	7	Crohn's_Disease	1		26.2844
8582	8	Crohn's_Disease	0		26.2951
8582	9	Crohn's_Disease	0		52.322ug/g
8582	10	Crohn's_Disease			23.429ug/g
8582	11	Crohn's_Disease	0		36.542ug/g
8582	12	Crohn's_Disease	1		131.73
8585	1	Crohn's_Disease	0		213.496
8585	2	Crohn's_Disease	0		1086_ug/g
8585	3	Crohn's_Disease	1		1068_ug/g
8585	4	Crohn's_Disease	1		737_ug/g
8585	6	Crohn's_Disease			441.19ug/g
8585	7	Crohn's_Disease			596.72ug/g
8585	8	Crohn's_Disease	2		271.05ug/g
8585	9	Crohn's_Disease			16.546ug/g
8599	1	Crohn's_Disease	1
8599	2	Crohn's_Disease	0		33_ug/g
8599	3	Crohn's_Disease	0		25_ug/g
8600	1	Indeterminate_colitis			25_ug/g
8600	2	Indeterminate_colitis			66_ug/g
8600	3	Indeterminate_colitis			88_ug/g
8600	4	Indeterminate_colitis			19_ug/g
8600	5	Indeterminate_colitis		0	30_ug/g
8600	6	Indeterminate_colitis		0	28.743ug/g
8600	7	Indeterminate_colitis		0	22.182ug/g
8600	8	Indeterminate_colitis		0	25.705ug/g
8600	9	Indeterminate_colitis		1	18.561ug/g
8600	10	Indeterminate_colitis			55.657ug/g
8600	11	Indeterminate_colitis		0	41.6909
8600	12	Indeterminate_colitis		0	57.185
8603	1	Crohn's_Disease			92_ug/g
8603	2	Crohn's_Disease	5
8636	1	Ulcerative_colitis		4	671_ug/g
8636	2	Ulcerative_colitis		5	476_ug/g
8636	3	Ulcerative_colitis		3	23.542ug/g
8641	1	Crohn's_Disease	2		330_ug/g
8646	1	Ulcerative_colitis			25_ug/g
8646	2	Ulcerative_colitis		2	102_ug/g
8646	3	Ulcerative_colitis		2	93_ug/g
8646	4	Ulcerative_colitis		1	172.55ug/g
8646	5	Ulcerative_colitis			76.717ug/g
8646	6	Ulcerative_colitis		5	467.14ug/g
8646	7	Ulcerative_colitis		2	188.628
8646	8	Ulcerative_colitis		2	78.562ug/g
8646	9	Ulcerative_colitis		2	87.7625
8646	10	Ulcerative_colitis		2	283.716
8646	11	Ulcerative_colitis		2	188.628
8646	12	Ulcerative_colitis		2	327.166
8649	1	Crohn's_Disease	11		1322_ug/g
8649	2	Crohn's_Disease	1		163_ug/g
8649	3	Crohn's_Disease	0		437_ug/g
8649	4	Crohn's_Disease	1		462.72ug/g
8649	5	Crohn's_Disease	1		463.82ug/g
8649	6	Crohn's_Disease	1		269.76ug/g
8649	7	Crohn's_Disease			340.53ug/g
8649	8	Crohn's_Disease	1		272.99ug/g
8649	9	Crohn's_Disease	0		378.97ug/g
8649	10	Crohn's_Disease	1		238.887
8649	11	Crohn's_Disease	0		266.415
8649	12	Crohn's_Disease	0		302.009
8678	1	Ulcerative_colitis			945_ug/g
8678	2	Ulcerative_colitis		3	131_ug/g
8678	3	Ulcerative_colitis		3	76.171ug/g
8678	4	Ulcerative_colitis		4	87.431ug/g
8712	1	Ulcerative_colitis			57.678ug/g
8712	2	Ulcerative_colitis		3	39.244ug/g
8712	3	Ulcerative_colitis			138.33ug/g
8712	4	Ulcerative_colitis		0	176.28ug/g
8712	5	Ulcerative_colitis			114.1ug/g
8712	6	Ulcerative_colitis		7	268.946
8712	7	Ulcerative_colitis		5	222.034
8712	8	Ulcerative_colitis		5	190.557
8712	9	Ulcerative_colitis		1	27.7815
8712	10	Ulcerative_colitis		0	142.14
8712	11	Ulcerative_colitis		2	11.2053
8712	12	Ulcerative_colitis		2	164.159
8748	1	Crohn's_Disease	0		19.791ug/g
8748	2	Crohn's_Disease			17.121ug/g
8748	3	Crohn's_Disease	0
8748	4	Crohn's_Disease	0		7.08224
8748	5	Crohn's_Disease	0		7.61172
8748	6	Crohn's_Disease	0		5.67276
8748	7	Crohn's_Disease	1		35.9348
8748	8	Crohn's_Disease	0		8.49853
8748	9	Crohn's_Disease	0		8.04439
8748	10	Crohn's_Disease	0		8.25669
8748	11	Crohn's_Disease	1		38.9444
8748	12	Crohn's_Disease	0		4.50856
8775	1	Crohn's_Disease			541.31ug/g
8775	2	Crohn's_Disease	3		57.404ug/g
8775	3	Crohn's_Disease	4		29.295ug/g
8775	4	Crohn's_Disease	3		18.4841
8775	5	Crohn's_Disease	3		29.3143
8775	6	Crohn's_Disease	1		13.8846
8775	7	Crohn's_Disease	2		29.8189
8775	8	Crohn's_Disease	2		37.6074
8775	9	Crohn's_Disease	1		36.4051
8775	10	Crohn's_Disease	2		92.2393
8775	11	Crohn's_Disease	2		58.1609
8775	12	Crohn's_Disease	2		25.8851
8808	1	Crohn's_Disease			54.221ug/g
8808	2	Crohn's_Disease	2		64.803ug/g
8808	3	Crohn's_Disease			76.533ug/g
8808	4	Crohn's_Disease	3		44.4385
8808	5	Crohn's_Disease	4		63.8642
8808	6	Crohn's_Disease	1		229.499
8808	7	Crohn's_Disease	0		129.568
8808	8	Crohn's_Disease	3		12.6752
8808	9	Crohn's_Disease	1		36.0128
8808	10	Crohn's_Disease	1		95.13
8808	11	Crohn's_Disease	8		236.978
8808	12	Crohn's_Disease	5		16.305
8816	1	Crohn's_Disease	4		102.564
8816	2	Crohn's_Disease	4		19.326ug/g
8816	3	Crohn's_Disease			21.5376
8816	4	Crohn's_Disease	3		53.0878
8816	5	Crohn's_Disease	3		107.854
8816	6	Crohn's_Disease	8		36.2138
8816	7	Crohn's_Disease	5		6.22648
8816	8	Crohn's_Disease	1		35.5917
8816	9	Crohn's_Disease	1		10.1985
8816	10	Crohn's_Disease	1		4.51287
8816	11	Crohn's_Disease	2		46.1582
8816	12	Crohn's_Disease	4		53.1333
8855	1	Crohn's_Disease
8855	2	Crohn's_Disease			305.442
8855	3	Crohn's_Disease	6		320.107
8855	4	Crohn's_Disease	3		248.03
8855	8	Crohn's_Disease	0		111.539
8855	9	Crohn's_Disease	0		22.4181
8855	10	Crohn's_Disease	1		10.6924
8855	11	Crohn's_Disease	0		144.674
8855	12	Crohn's_Disease	1		24.5677
8883	1	Ulcerative_colitis			63.4858
8883	2	Ulcerative_colitis			0.236875
8883	3	Ulcerative_colitis			19.8963
8883	4	Ulcerative_colitis		2	12.814
8883	5	Ulcerative_colitis		3	90.6736
8883	6	Ulcerative_colitis		3	234.15
8883	7	Ulcerative_colitis		4	136.897
8883	8	Ulcerative_colitis		2	297.497
8883	9	Ulcerative_colitis		3	232.255
8883	10	Ulcerative_colitis		4	172.598
8883	11	Ulcerative_colitis		4	185.526
8883	12	Ulcerative_colitis		5	226.20ug/g
9061	1	Ulcerative_colitis		0	216.60ug/g
9061	2	Ulcerative_colitis		6	231.50ug/g
9061	3	Ulcerative_colitis		0	70.556ug/g
9061	4	Ulcerative_colitis		1	228.90ug/g
9061	5	Ulcerative_colitis		1	10.097ug/g
9061	6	Ulcerative_colitis		0	29.800ug/g
9061	7	Ulcerative_colitis		0	17.169ug/g
9061	8	Ulcerative_colitis		2	151.85ug/g
9061	9	Ulcerative_colitis		6	227.98ug/g
9061	10	Ulcerative_colitis		1	77.17ug/g
9061	11	Ulcerative_colitis		3
9061	12	Ulcerative_colitis		2
9193	1	Ulcerative_colitis		1	67.885ug/g
9193	2	Ulcerative_colitis		2	22.038ug/g
9193	3	Ulcerative_colitis		3	7.2786ug/g
9193	4	Ulcerative_colitis		1	8.6781ug/g
9193	5	Ulcerative_colitis		0	0.8524ug/g
9193	6	Ulcerative_colitis		0	0.0901ug/g
9193	7	Ulcerative_colitis		0	16.342ug/g
9193	8	Ulcerative_colitis		0	18.52ug/g
9193	9	Ulcerative_colitis		0	6.67ug/g
9193	10	Ulcerative_colitis		0
9193	11	Ulcerative_colitis		0
9216	1	Crohn's_Disease			134.56ug/g
9216	2	Crohn's_Disease	3		119.81ug/g
9216	4	Crohn's_Disease	4		107.64ug/g
9216	5	Crohn's_Disease	2		191.34ug/g
9216	6	Crohn's_Disease	2		12.949ug/g
9216	7	Crohn's_Disease	2		134.22ug/g
9216	8	Crohn's_Disease	0		12.271ug/g
9216	9	Crohn's_Disease	1		91.72ug/g
9216	10	Crohn's_Disease	0		70.02ug/g
9216	11	Crohn's_Disease	1
9216	12	Crohn's_Disease	5
9220	1	Healthy_control			21.832ug/g
9220	2	Healthy_control			12.817ug/g
9220	3	Healthy_control			93.657ug/g
9220	4	Healthy_control			2.5227ug/g
9220	5	Healthy_control			5.7473ug/g
9220	6	Healthy_control			66.614ug/g
9220	7	Healthy_control			0.6131ug/g
9220	8	Healthy_control			3.96ug/g
9220	9	Healthy_control			37.92ug/g
9220	10	Healthy_control			3.61ug/g
9223	1	Healthy_control			5.0293ug/g
9223	2	Healthy_control			3.7909ug/g
9223	3	Healthy_control			35.260ug/g
9223	4	Healthy_control			6.1613ug/g
9223	5	Healthy_control			0ug/g
9223	6	Healthy_control			1.2802ug/g
9223	7	Healthy_control			0.4498ug/g
9223	8	Healthy_control			0.1464ug/g
9223	9	Healthy_control			26.19ug/g
9223	10	Healthy_control			3.14ug/g
9223	11	Healthy_control
9254	1	Ulcerative_colitis		8	183.18ug/g
9254	2	Ulcerative_colitis		3	131.13ug/g
9254	3	Ulcerative_colitis		2	206.30ug/g
9254	4	Ulcerative_colitis		4	241.7ug/g
9281	1	Healthy_control			2.7169ug/g
9281	2	Healthy_control			3.0823ug/g
9281	3	Healthy_control			0.0159ug/g
9281	4	Healthy_control			0.0744ug/g
9281	5	Healthy_control			18.644ug/g
9281	6	Healthy_control			0.3319ug/g
9281	7	Healthy_control			2.67ug/g
9281	8	Healthy_control			0.889ug/g
9281	9	Healthy_control
9281	11	Healthy_control
