# Supplementary material for: A novel Ruminococcus gnavus clade enriched in inflammatory bowel disease patients
Source: Genome Med. 2017 Nov 28;9:103. doi: 10.1186/s13073-017-0490-5 (PMC5704459; doi:10.1186/s13073-017-0490-5)
Supplement: Supplementary file 2 — List of genera binned by aerotolerance. (XLSX 9 kb) [file 13073_2017_490_MOESM2_ESM.xlsx]

## Sheet: Sheet1
Genus	Classification
Eggerthella	anaerobe
Megamonas	anaerobe
Parabacteroides	anaerobe
Porphyromonas	anaerobe
Hallella	anaerobe
Prevotella	anaerobe
Xylanibacter	anaerobe
Alistipes	anaerobe
Anaerococcus	anaerobe
Finegoldia	anaerobe
Parvimonas	anaerobe
Peptoniphilus	anaerobe
Anaerovorax	anaerobe
Mogibacterium	anaerobe
Coprococcus	anaerobe
Dorea	anaerobe
Roseburia	anaerobe
Peptostreptococcus	anaerobe
Anaerotruncus	anaerobe
Faecalibacterium	anaerobe
Papillibacter	anaerobe
Subdoligranulum	anaerobe
Acidaminococcus	anaerobe
Succinispira	anaerobe
Catenibacterium	anaerobe
Coprobacillus	anaerobe
Holdemania	anaerobe
Turicibacter	anaerobe
Fusobacterium	anaerobe
Bilophila	anaerobe
Odoribacter	anaerobe
Barnesiella	anaerobe
Eubacterium	anaerobe
Megasphaera	anaerobe
Methanobrevibacter	anaerobe
Dethiosulfovibrio	anaerobe
Blautia	anaerobe
Atopobium	anaerobe
Bryantella	anaerobe
Butyrivibrio	anaerobe
Lachnospira	anaerobe
Peptococcus	anaerobe
Acetanaerobacterium	anaerobe
Ruminococcus	anaerobe
Dialister	anaerobe
Veillonella	anaerobe
Akkermansia	anaerobe
Desulfovibrio	anaerobe
Bifidobacterium	anaerobe
Collinsella	anaerobe
Clostridium	anaerobe
Bacteroides	anaerobe
Sutterella	anaerobe
Aquabacterium	anaerobe
Campyloba	anaerobe
Anaerostipes	anaerobe
Oscillibacter	anaerobe
Deinococcus	facultative
Aerococcus	facultative
Sphingobiu	facultative
Diaphorobacter	facultative
Aquabacterium	facultative
Janthinobacterium	facultative
Massilia	facultative
Acinetobacter	facultative
Pseudomonas	facultative
Dyella	facultative
Actinomyces	facultative
Corynebacterium	facultative
Propionibacterium	facultative
Cloacibacterium	facultative
Lactobacillus	facultative
Streptococcus	facultative
Erysipelotrichaceae	facultative
Rheinheimera	facultative
Citrobacter	facultative
Enterobacter	facultative
Escherichia	facultative
Vibrio	facultative
Mycoplasma	facultative
Burkholder	facultative
Pediococcus	facultative
Haemophilus	facultative
Enterococcus	facultative
Leuconostoc	facultative
Rothia	facultative
Nakaseomyces	facultative
Eikenella	facultative
Klebsiella	facultative
Proteus	facultative
Serratia	facultative
Aggregatibacter	facultative
Lactococcus	facultative
Saccharomyces	facultative
Lactococcus	facultative
Staphylococcus	facultative
Morganella	facultative
