# Supplementary material for: A novel Ruminococcus gnavus clade enriched in inflammatory bowel disease patients
Source: Genome Med. 2017 Nov 28;9:103. doi: 10.1186/s13073-017-0490-5 (PMC5704459; doi:10.1186/s13073-017-0490-5)
Supplement: Supplementary file 3 — Differentially abundant species in IBD. Differentially abundant species in IBD patients compared to controls that are significant in both the LSS and Lewis et al. cohorts (q < 0.20, using MaAsLin). (XLSX 14 kb) [file 13073_2017_490_MOESM3_ESM.xlsx]

## Sheet: Sheet1
Consistent differentially abundant species across the LSS and Lewis et al Cohorts								Agreement between differentially abundant species between LSS and previous studies							LSS Differentially Abundant Species					Lewis et al. Differentially abundant species
Feature	LSS Coefficient	LSS P-value	LSS Q-value	Lewis Coefficient	Lewis P-value	Lewis Q-value		Gevers et al.	Agreement with LSS	Lewis et al.	Agreement with LSS	Differentially abundant in LSS and not Gevers et al. or Lewis et al.			Feature	Coefficient	P-value	Q-value		Feature	Coefficient	P-value	Q-value
Up in IBD Species								Up in IBD		Up in IBD		Down in IBD			Up in IBD					Bacteroidales_bacterium_ph8	-0.0278568	8.8146e-08	1.11064e-05
Ruminococcus_gnavus	0.036	0.0265	0.1945	0.068	0.0098	0.0476		Enterobacteriaceae	Not significant	Veillonella	Not significant	Akkermansia_muciniphila			Ruminococcus_gnavus	0.0360243	0.026456	0.19453		Ruminococcus_bromii	-0.0795889	1.35228e-06	7.64905e-05
Streptococcus_salivarius	0.021	0.0012	0.0464	0.023	0.0399	0.147		Pasteurellaceae	Agree	Enterococcus	Not significant	Lachnospiraceae_bacterium_5_1_57FAA			Streptococcus_salivarius	0.0212588	0.00116921	0.0464141		Roseburia_hominis	-0.0132347	1.8212e-06	7.64905e-05
Streptococcus_parasanguinis	0.017	0.0003	0.035	0.027	0.0039	0.0238		Fusobacteriaceae	Not significant	Klebsiella	Not significant	Coprobacillus_unclassified			Streptococcus_parasanguinis	0.0166351	0.000279982	0.0349977		Eubacterium_hallii	-0.0335354	4.07111e-06	0.00012824
Down in IBD Species								Neisseriaceae	Not significant	Escherichia	Not significant				Clostridium_bartlettii	0.0102109	0.0479809	0.249911		Eubacterium_eligens	-0.0601794	2.48099e-05	0.000625208
Alistipes_finegoldii	-0.014	0.0022	0.0464	-0.019	0.0018	0.0151		Veillonellaceae	Not significant	Down in IBD					Clostridium_clostridioforme	0.00960652	0.0126067	0.143258		Eubacterium_rectale	-0.0752745	7.09489e-05	0.00148993
Clostridium_leptum	-0.015	0.0019	0.0464	-0.022	0.0001	0.0016		Gemellaceae	Not significant	Prevotella	Not significant				Coprobacillus_unclassified	0.00900972	0.0176733	0.169935		Alistipes_indistinctus	-0.0118487	9.88947e-05	0.00157701
Eubacterium_ventriosum	-0.021	0.0235	0.1837	-0.021	0.0095	0.0476		Down in IBD		Eubacterium	Agree				Lachnospiraceae_bacterium_5_1_57FAA	0.0074098	0.0171248	0.169935		Clostridium_leptum	-0.0216049	0.000100128	0.00157701
Odoribacter_splanchnicus	-0.048	0.0022	0.0464	-0.043	0.0007	0.0077		Bacteroidales	Agree	Odoribacter	Agree				Clostridium_asparagiforme	0.0074059	0.0400793	0.227724		Dorea_longicatena	-0.0238512	0.000432729	0.00605821
Ruminococcus_bromii	-0.062	0.0216	0.1837	-0.08	1.35e-06	0.0001		Clostridales	Agree	Akkermansia	Agree				Haemophilus_parainfluenzae	0.00703846	0.034031	0.209625		Coprococcus_catus	-0.0111856	0.000623007	0.0076761
Alistipes_putredinis	-0.129	0.0012	0.0464	-0.075	0.0223	0.097		Erysipelotrichaceae	Not significant	Roseburia	Not significant				Eggerthella_lenta	0.00658686	0.033572	0.209625		Parabacteroides_merdae	-0.058435	0.000719217	0.0076761
								Bifidobactericeae	Not significant	Parabacteroides	Not significant				Blautia_producta	0.00496171	0.00313542	0.0489909		Odoribacter_splanchnicus	-0.0427946	0.000731057	0.0076761
										Alistipes	Agree				Streptococcus_vestibularis	0.00493055	0.0352169	0.209625		Eubacterium_ramulus	-0.0114423	0.000876789	0.00849811
										Coprococcus	Not significant				Clostridium_ramosum	0.00409281	0.0479829	0.249911		Alistipes_shahii	-0.0302223	0.00106398	0.0095758
										Dorea	Not significant				Streptococcus_sanguinis	0.00389929	0.00693527	0.0963232		Alistipes_finegoldii	-0.0189551	0.00179628	0.0150887
										Ruminococcus	Agree				Clostridium_scindens	0.002163	0.00305423	0.0489909		Escherichia_unclassified	0.0200724	0.00192083	0.0151266
															Down in IBD					Ruminococcus_obeum	-0.0176261	0.00231128	0.0163308
															Akkermansia_muciniphila	-0.00428194	0.0302063	0.209625		Escherichia_coli	0.0534248	0.0024115	0.0163308
															Alistipes_finegoldii	-0.0135121	0.00222788	0.0464141		Roseburia_inulinivorans	-0.0133723	0.00246259	0.0163308
															Clostridium_leptum	-0.014706	0.00187511	0.0464141		Streptococcus_parasanguinis	0.0266339	0.00389734	0.0238339
															Eubacterium_ventriosum	-0.0207976	0.0235124	0.183691		Collinsella_aerofaciens	-0.0152207	0.00397231	0.0238339
															Odoribacter_splanchnicus	-0.0478567	0.00216526	0.0464141		Subdoligranulum_unclassified	-0.0730902	0.00522308	0.029914
															Eubacterium_siraeum	-0.0545835	0.0079209	0.0990112		Lachnospiraceae_bacterium_5_1_63FAA	-0.0130057	0.00693278	0.037285
															Ruminococcus_bromii	-0.0615266	0.0215542	0.183691		Dorea_formicigenerans	-0.0109612	0.00710191	0.037285
															Faecalibacterium_prausnitzii	-0.108196	0.0225749	0.183691		Eubacterium_ventriosum	-0.0206599	0.00948653	0.0476385
															Alistipes_putredinis	-0.128976	0.00118371	0.0464141		Ruminococcus_gnavus	0.068098	0.00983017	0.0476385
																				Barnesiella_intestinihominis	-0.0462844	0.0105085	0.0490398
																				Bacteroides_dorei	-0.0826072	0.0168796	0.0759583
																				Alistipes_putredinis	-0.0754905	0.0223292	0.0970166
																				Parabacteroides_unclassified	-0.0390476	0.0243308	0.102189
																				Bacteroides_uniformis	-0.0735053	0.0260494	0.105878
																				Eggerthella_unclassified	0.00976597	0.0311979	0.122842
																				Coprococcus_comes	-0.0150899	0.0385283	0.147037
																				Streptococcus_salivarius	0.0226029	0.0398675	0.147037
																				Anaerostipes_hadrus	-0.00617779	0.0413935	0.147037
																				Roseburia_intestinalis	-0.0415388	0.0427502	0.147037
																				Granulicatella_unclassified	0.00303373	0.044106	0.147037
																				Ruminococcus_sp_5_1_39BFAA	-0.0158092	0.0447806	0.147037
																				Bilophila_unclassified	-0.0111349	0.0463483	0.147037
																				Oscillibacter_unclassified	-0.0162205	0.0466785	0.147037
