# Supplementary material for: A novel Ruminococcus gnavus clade enriched in inflammatory bowel disease patients
Source: Genome Med. 2017 Nov 28;9:103. doi: 10.1186/s13073-017-0490-5 (PMC5704459; doi:10.1186/s13073-017-0490-5)
Supplement: Supplementary file 4 — Differentially abundant species during R. gnavus blooms. (XLSX 13 kb) [file 13073_2017_490_MOESM4_ESM.xlsx]

## Sheet: Sheet1
Feature	Coefficient	P-value	Q-value
Coprobacillus_unclassified	-0.03172	1.36e-12	8.05e-11
Faecalibacterium_prausnitzii	0.146568	5e-11	1.97e-09
Bacteroides_uniformis	0.115447	5.67e-08	1.67e-06
Bacteroides_vulgatus	0.080758	3.02e-07	6.66e-06
Ruminococcus_obeum	0.220859	3.43e-07	6.66e-06
Oscillibacter_unclassified	0.258056	4.52e-07	6.66e-06
Lachnospiraceae_bacterium_7_1_58FAA	0.117799	4.71e-07	6.66e-06
Bacteroides_ovatus	0.210685	5.08e-07	6.66e-06
Eubacterium_hallii	0.128131	2.65e-06	3.12e-05
Dorea_longicatena	0.171137	3.34e-06	3.3e-05
Dorea_formicigenerans	0.184109	3.36e-06	3.3e-05
Parabacteroides_merdae	0.216549	4.17e-06	3.75e-05
Eubacterium_rectale	0.135717	4.45e-06	3.75e-05
Alistipes_putredinis	0.113992	4.92e-06	3.87e-05
Lachnospiraceae_bacterium_5_1_63FAA	0.090122	1.1e-05	8.11e-05
Alistipes_finegoldii	0.080608	1.17e-05	8.11e-05
Roseburia_hominis	0.108373	1.46e-05	9.59e-05
Alistipes_onderdonkii	0.176045	1.71e-05	9.59e-05
Coprococcus_comes	0.161563	1.73e-05	9.59e-05
Subdoligranulum_unclassified	0.166683	1.74e-05	9.59e-05
Bacteroides_caccae	0.160196	1.82e-05	9.59e-05
Anaerostipes_hadrus	0.079039	1.87e-05	9.59e-05
Collinsella_aerofaciens	0.125472	2.14e-05	0.000105
Clostridium_leptum	0.073104	2.29e-05	0.000105
Bacteroides_xylanisolvens	0.145181	2.31e-05	0.000105
Ruminococcus_torques	0.205398	2.45e-05	0.000107
Parabacteroides_distasonis	0.161474	3e-05	0.000127
Bacteroides_thetaiotaomicron	0.069942	4.44e-05	0.000181
Bilophila_unclassified	0.139509	4.98e-05	0.000196
Alistipes_shahii	0.177376	5.39e-05	0.000205
Coprococcus_catus	0.086704	6.71e-05	0.000248
Odoribacter_splanchnicus	0.182509	0.000133	0.000477
Eubacterium_ramulus	0.084348	0.000179	0.00062
Lachnospiraceae_bacterium_3_1_46FAA	0.070819	0.000193	0.000651
Bacteroides_dorei	0.102232	0.000345	0.001131
Roseburia_inulinivorans	0.105728	0.000625	0.001995
Holdemania_filiformis	0.051742	0.000695	0.002158
Bifidobacterium_longum	0.124802	0.000816	0.00247
Eubacterium_eligens	0.137788	0.000874	0.002579
Bifidobacterium_adolescentis	0.123851	0.001205	0.003467
Eggerthella_unclassified	0.043821	0.00178	0.005001
Eubacterium_ventriosum	0.106834	0.001894	0.005198
Adlercreutzia_equolifaciens	0.075386	0.002771	0.007432
Ruminococcus_sp_5_1_39BFAA	0.125204	0.003096	0.008118
Bacteroides_stercoris	0.071623	0.003779	0.009695
Akkermansia_muciniphila	0.09479	0.004986	0.012519
Clostridiales_bacterium_1_7_47FAA	-0.00553	0.005441	0.013376
Clostridium_nexile	-0.05143	0.006188	0.014903
Bilophila_wadsworthia	0.037592	0.006567	0.015499
Bacteroidales_bacterium_ph8	0.090669	0.007005	0.016207
Parabacteroides_unclassified	0.084174	0.007744	0.017573
Veillonella_parvula	-0.02237	0.008458	0.018831
Ruminococcus_lactaris	0.086217	0.008887	0.019419
Ruminococcus_bromii	0.082311	0.009524	0.020432
Streptococcus_salivarius	0.064884	0.011184	0.023567
Streptococcus_thermophilus	0.035012	0.011463	0.023731
Bacteroides_faecis	0.049267	0.012145	0.024709
Bacteroides_fragilis	0.046229	0.013075	0.02615
Ruminococcus_callidus	0.060353	0.014116	0.027761
Bacteroides_cellulosilyticus	0.067328	0.015028	0.029071
Roseburia_intestinalis	0.068212	0.017442	0.032714
Gordonibacter_pamelaeae	0.031351	0.017466	0.032714
Bifidobacterium_bifidum	0.066646	0.019742	0.0364
Eubacterium_siraeum	0.068006	0.020818	0.037793
Lachnospiraceae_bacterium_1_4_56FAA	0.030171	0.022651	0.040497
Alistipes_indistinctus	0.04607	0.023464	0.041325
Parasutterella_excrementihominis	0.065294	0.026059	0.045221
Barnesiella_intestinihominis	0.052833	0.026976	0.045865
Anaerotruncus_colihominis	0.016088	0.027208	0.045865
Flavonifractor_plautii	0.020981	0.029293	0.047809
Clostridium_symbiosum	-0.0247	0.029391	0.047809
Lachnospiraceae_bacterium_1_1_57FAA	0.055517	0.029577	0.047809
Bifidobacterium_pseudocatenulatum	0.05263	0.032689	0.052125
Streptococcus_parasanguinis	0.031884	0.034594	0.05441
Sutterella_wadsworthensis	0.069909	0.035044	0.05441
Clostridium_clostridioforme	-0.03852	0.037818	0.057954
Blautia_hydrogenotrophica	0.031624	0.040288	0.060948
Bacteroides_finegoldii	0.044544	0.049777	0.07435
Prevotella_copri	0.033529	0.051521	0.075131
Lachnospiraceae_bacterium_8_1_57FAA	0.059068	0.051573	0.075131
Ruminococcaceae_bacterium_D16	0.043264	0.054537	0.07848
Rothia_mucilaginosa	0.022187	0.064952	0.091395
Blautia_producta	-0.01283	0.065061	0.091395
Subdoligranulum_sp_4_3_54A2FAA	0.052889	0.070896	0.09842
Peptostreptococcaceae_noname_unclassified	0.037576	0.07284	0.099944
Lachnospiraceae_bacterium_3_1_57FAA_CT1	0.037903	0.091582	0.124215
Veillonella_unclassified	0.019202	0.100398	0.134625
Clostridium_asparagiforme	0.013389	0.107235	0.142177
Clostridiaceae_bacterium_JC118	0.018948	0.115548	0.151497
Dorea_unclassified	0.025294	0.118868	0.154136
Streptococcus_mitis_oralis_pneumoniae	0.026726	0.143463	0.184007
