# Supplementary material for: A novel Ruminococcus gnavus clade enriched in inflammatory bowel disease patients
Source: Genome Med. 2017 Nov 28;9:103. doi: 10.1186/s13073-017-0490-5 (PMC5704459; doi:10.1186/s13073-017-0490-5)
Supplement: Supplementary file 5 — Isolation sources for all currently available R. gnavus genomes. Isolate genomes sequenced and assembled in this manuscript are indicated with an asterisk. (XLSX 9 kb) [file 13073_2017_490_MOESM5_ESM.xlsx]

## Sheet: Sheet1
R. gnavus strain	Isolation Source
ATCC 29149	Healthy Human Stool
ATCC 35913	Healthy Human Stool
CC55_001C	Healthy Human Stool
2789STDY5608852	Healthy Human Stool
CAG126	MOCAT assembly of metagenomic data including data from individuals with IBD
AGR2154	Neonatal cow
RJX1118*	Stool from infant treated with antibiotics (Yassour et al. 2016)
RJX1119*	Stool from infant treated with antibiotics (Yassour et al. 2016)
RJX1120*	Biopsy from IBD patient
RJX1121*	Biopsy from IBD patient
RJX1122*	Biopsy from IBD patient
RJX1123*	Biopsy from IBD patient
RJX1124*	Biopsy from IBD patient
RJX1125*	Biopsy from IBD patient
RJX1126*	Biopsy from IBD patient
RJX1127*	Biopsy from IBD patient
RJX1128*	Stool from IBD patient
