# Supplementary material for: A novel Ruminococcus gnavus clade enriched in inflammatory bowel disease patients
Source: Genome Med. 2017 Nov 28;9:103. doi: 10.1186/s13073-017-0490-5 (PMC5704459; doi:10.1186/s13073-017-0490-5)
Supplement: Supplementary file 7 — Gene annotations for the selected R. gnavus IBD-specific genes mentioned in the main text. (XLSX 9 kb) [file 13073_2017_490_MOESM7_ESM.xlsx]

## Sheet: Sheet1
PanPhlAn identifier	IBD Cumulative Coverage (reads/bp)	Present in (n) IBD samples	BLASTx Annotation
Oxidative Stress
xg001425	23.831	18	peroxiredoxin
xg001301	26.307	36	NADH oxidase
xg001007	25.141	19	cystathionine beta-lyases/cystathionine gamma-synthases
Adhesion
xg000685	29.19	35	Peptidase A24
xg001228	21.716	30	peptidase M23
xg001438	118.871	35	Collagen adhesin
xg001440	124.823	40	VWA domain-containing protein
xg000038	24.075	27	fibronectin
Iron Acquisition
xg000089	20.158	25	ABC-type Fe3+ transport system
xg000090	20.528	19	iron ABC transporter permease
xg001367	19.103	16	enterochelin esterase
Mucus Utilization
xg005482	31.359	22	putative sialic acid transporter
Lantipeptide production
xg001466	348.135	20	type 2 lantipeptide synthetase LanM
