# Supplementary material for: A novel Ruminococcus gnavus clade enriched in inflammatory bowel disease patients
Source: Genome Med. 2017 Nov 28;9:103. doi: 10.1186/s13073-017-0490-5 (PMC5704459; doi:10.1186/s13073-017-0490-5)
Supplement: Supplementary file 8 — Gene annotations of all 199 IBD-specific genes. (XLSX 15 kb) [file 13073_2017_490_MOESM8_ESM.xlsx]

## Sheet: Sheet1
PanPhlAn identifier	IBD Cumulative Coverage (reads/bp)	Present in (n) IBD samples	BLASTx Annotation
xg000002	29.16	13	phage tail tape measure protein
xg000017	40.88	16
xg000037	26.377	25	PTS sugar transporter [[Ruminococcus] gnavus]
xg000038	24.075	27	fibronectin [[Ruminococcus] gnavus]
xg000086	22.835	16
xg000089	20.158	25	ABC transporter substrate-binding protein
xg000090	20.528	19	iron ABC transporter permease
xg000091	42.001	32	ABC transporter
xg000096	20.519	29	X-X-X-Leu-X-X-Gly heptad repeats protein
xg000152	15.88	11	ABC transporter ATP-binding protein
xg000153	17.571	18	glycosyl hydrolase family 32
xg000154	91.417	27
xg000183	23.404	19	MFS transporter
xg000184	15.009	10	transcriptional regulator
xg000185	15.742	11
xg000194	18.795	14
xg000197	20.557	24
xg000227	23.175	14
xg000228	25.644	14
xg000245	22.311	12
xg000247	22.817	25
xg000314	18.966	18	GNAT family N-acetyltransferase
xg000399	15.465	13	2-hydroxyglutaryl-CoA dehydratase
xg000449	42.529	21
xg000482	13.171	11	alpha/beta hydrolase
xg000483	21.645	8	Beta-glucosidase
xg000484	18.453	13	beta-glucosidase
xg000576	230.456	26	DDE transposase
xg000590	345.414	17	radical SAM/SPASM domain-containing protein
xg000595	406.397	14	ABC-type multidrug transport system
xg000596	362.153	18	ABC transporter ATP-binding protein
xg000605	19.954	11
xg000612	50.367	12	antitoxin
xg000613	54.582	13	toxin antitoxin
xg000616	42.598	25	plasmid mobilization relaxosome protein MobC
xg000619	127.984	25
xg000625	22.196	18	Signal transduction histidine kinase
xg000668	17.745	13	Acetyltransferase (GNAT) family protein
xg000685	29.19	35	prepilin peptidase
xg000698	69.962	37	peptide ABC transporter permease
xg000699	23.85	15
xg000713	27.076	27	homoserine dehydrogenase
xg000714	30.356	40	ABC transporter
xg000716	18.813	14	transcriptional regulator AraC family
xg000721	27.184	22	MarR family transcriptional regulator
xg000722	29.869	23	NADPH-dependent FMN reductase
xg000796	20.938	16
xg000797	27.169	17	diguanylate cyclase
xg000804	10.182	10	Serine/threonine-protein kinase PrkC
xg000866	24.672	17
xg000870	13.089	18
xg000880	29.364	30
xg000890	23.393	28	two-component sensor histidine kinase
xg000891	20.379	19	molecular chaperone
xg000892	25.938	19	DUF4956 domain
xg000893	22.108	19
xg000894	25.185	21	RelA/SpoT
xg000900	25.179	30	ABC transporter
xg000906	18.558	20	VOC family protein
xg000916	61.039	20	Cro/Cl family transcriptional regulator
xg000920	10.176	4
xg000931	20.975	26
xg000934	16.006	2
xg000953	14.801	6
xg000961	11.251	14
xg000962	37.141	12
xg000970	263.454	10
xg000974	188.375	39
xg000976	25.729	19	GntR family transcriptional regulator
xg000979	29.564	5
xg000980	25.325	5
xg000987	26.478	20	Na+/H+ antiporter NhaC
xg000988	11.563	15
xg000990	78.218	18	DNA-cytosine methyltransferase
xg000997	75.798	37
xg001004	182.78	28
xg001007	25.141	19	cystathionine beta-lyases/cystathionine gamma-synthases
xg001012	94.552	36
xg001017	63.855	26
xg001020	10.869	7
xg001027	13.481	11
xg001050	78.757	31	ABC transporter ATP-binding protei
xg001051	74.454	38	ABC transporter
xg001053	30.909	35	transcriptional regulator
xg001054	22	11	Type IV secretory pathway%2C VirB4 components
xg001072	17.086	18	radical SAM protein
xg001073	18.678	13	rNA polymerase sigma factor sigma-70 family
xg001074	15.514	12	beta-glucosidase
xg001107	15.219	9	phage tail tape measure protein
xg001108	21.404	10	glycosyl hydrolase family 43
xg001109	12.294	16	transposase
xg001176	38.009	47
xg001180	31.915	35
xg001199	27.506	38	histidine kinase
xg001210	23.698	11	acetylesterase
xg001211	20.578	9	C4-dicarboxylate ABC transporter permease
xg001226	20.641	19
xg001227	23.356	17	stage II sporulation protein D
xg001228	21.716	30	peptidase M23
xg001232	23.025	21	ROK family transcriptional regulator
xg001233	26.823	29	NAD(P)-dependent alcohol dehydrogenase
xg001299	19.602	13	3-dehydroquinase
xg001300	20.354	18	LysR family transcriptional regulator
xg001301	26.307	36	NADH oxidase
xg001315	30.321	12	activase
xg001316	24.072	17	CO dehydrogenase/acetyl-CoA synthase complex beta subunit
xg001327	15.562	25	glycosyl transferase family 1
xg001329	28.604	22	glycosyl transferase family 1
xg001333	14.86	14	acylphosphatase
xg001336	13.781	15
xg001337	14.81	13
xg001339	22.186	11
xg001345	16.142	15	Methionine--tRNA ligase
xg001349	11.778	39
xg001360	19.095	16	xylose transporter
xg001361	18.125	12
xg001362	16.722	10	S-formylglutathione hydrolase FrmB
xg001363	16.859	11	AraC family transcriptional regulator
xg001364	20.544	10	acetylesterase
xg001366	14.775	14
xg001367	19.103	16	enterochelin esterase
xg001368	14.346	15	sucrose phosphorylase
xg001369	10.667	8	two-component system, CitB family, response regulator MalR/two-component system, CitB family, response regulator DctR
xg001370	14.357	13	two-component system, CitB family, sensor kinase
xg001371	17.338	11	malate dehydrogenase
xg001372	13.884	11	citrate:sodium symporter
xg001384	407.079	22
xg001390	38.656	16
xg001425	23.831	18	peroxiredoxin
xg001426	24.527	32	zinc-responsive transcriptional regulator
xg001438	118.871	35	Collagen adhesin
xg001439	111.751	27	SipW-cognate class signal peptide
xg001440	124.823	40	VWA domain-containing protein
xg001441	111.331	26
xg001442	106.222	28
xg001443	127.736	31
xg001444	104.606	28
xg001445	120.964	27
xg001466	348.135	20	type 2 lantipeptide synthetase LanM
xg001471	360.942	17
xg001473	25.561	26
xg001474	315.075	15
xg001475	34.001	36	DNA-binding transcriptional regulator, MerR family
xg001480	384.164	15	transketolase
xg001489	44.749	21
xg001537	19.397	32
xg001542	42.345	17
xg001587	58.723	44
xg002053	34.135	26
xg002594	23.599	12
xg002721	42.567	7
xg003145	26.617	15
xg003263	75.416	35
xg003425	34.007	26
xg003579	28.239	10
xg003580	35.111	4
xg003601	54.757	28
xg003663	10.953	14
xg003763	42.793	2
xg003769	50.628	2
xg003781	127.631	51
xg003868	104.757	28
xg004089	23.747	12	LacI family transcriptional regulator
xg004091	24.999	10	ABC transporter permease
xg004092	22.982	14	sugar ABC transporter substrate-binding protein
xg004093	21.015	14
xg004094	20.049	10
xg004174	31.446	17
xg005369	56.087	32
xg005482	31.359	22	putative sialic acid transporter
xg006536	97.739	29	Glycosyltransferase involved in cell wall bisynthesis
xg007015	714.751	43	5-nitroimidazole antibiotic resistance protein
xg007185	477.951	40
xg007190	231.914	18	recombination protein F
xg007361	119.857	20
xg007382	117.708	45
xg008231	78.454	34
xg008346	33.416	31
xg008686	59.308	20	GNAT family N-acetyltransferase
xg008982	18.991	21
xg009151	147.427	19
xg009279	27.661	12	glycoside hydrolase family 32
xg009448	169.907	10
xg009450	277.257	19	sulfatase
xg009451	259.775	18	Membrane protein involved in the export of O-antigen and teichoic acid
xg009508	18.87	15
xg009749	75.127	19
xg009760	34.62	10	serine hydroxymethyltransferase
xg010074	151.4	16
xg010111	99.29	48	PTS mannose transporter subunit EIIAB
xg010131	201.92	12
xg010330	154.546	15
xg010552	90.787	49	PTS sorbose transporter subunit IIC
xg011232	312.251	32
xg011283	12.724	9
xg011303	15.556	12	TspO protein
xg011337	54.22	11
xg011361	43.842	16
xg011412	17.458	17
